# Supplementary material for: Light Capture, Skeletal Morphology, and the Biomass of Corals’ Boring Endoliths
Source: mSphere. 2021 Feb 24;6(1):e00060-21. doi: 10.1128/mSphere.00060-21 (PMC8544882; doi:10.1128/mSphere.00060-21)
Supplement: TABLE S3 [file msphere.00060-21-st003.xlsx]

## Sheet: Interspecific Contrasts
Post-Hoc Interspecific Pairwise Comparisons for Endolithic Biomass
Contrast	Estimate (β)	Std. Error	Degrees of Freedom	t ratio	p value
Goniastrea retiformis - Isopora palifera	1.289	0.247	45	5.22	<.0001
Goniastrea retiformis - Montipora digitata	0.883	0.247	45	3.575	0.0072
Goniastrea retiformis - Porites cf. mayeri	0.723	0.247	45	2.929	0.0404
Goniastrea retiformis - Porites cylindrica	-0.21	0.247	45	-0.851	0.9131
Isopora palifera - Montipora digitata	-0.406	0.247	45	-1.645	0.4772
Isopora palifera - Porites cf. mayeri	-0.566	0.247	45	-2.291	0.1666
Isopora palifera - Porites cylindrica	-1.499	0.247	45	-6.071	<.0001
Montipora digitata - Porites cf. mayeri	-0.159	0.247	45	-0.646	0.9665
Montipora digitata - Porites cylindrica	-1.093	0.247	45	-4.425	0.0006
Porites cf. mayeri - Porites cylindrica	-0.933	0.247	45	-3.78	0.004
Results are given on the log (not the response) scale.
P value adjustment: tukey method for comparing a family of five estimates

## Sheet: One-Way ANOVA Output
One-Way ANOVA Model Output for Interspecific Comparisons of Endolithic Biomass
Call:
lm(formula = log(AFDW) ~ Species, data = data)
Residuals:
Min	1Q	Median	3Q	Max
-1.00335	-0.42623	0.06249	0.39243	1.21123
Coefficients:
	Estimate (β)	Std. Error	t value	Pr(>|t|)
(Intercept)	4.3726	0.1746	25.04	< 2e-16
SpeciesIsopora palifera	-1.2892	0.247	-5.22	4.4e-06
SpeciesMontipora digitata	-0.8829	0.247	-3.575	0.000851
SpeciesPorites cf. mayeri	-0.7234	0.247	-2.929	0.00532
SpeciesPorites cylindrica	0.21	0.247	0.851	0.399547
---
Residual standard error: 0.5522 on 45 degrees of freedom
Multiple R-squared: 0.5331, Adjusted R-squared: 0.4916
F-statistic: 12.84 on 4 and 45 DF,p-value: 4.698E-08

## Sheet: PCR Regression Model Output
Linear Model Output for Principal Component Regression of Endolithic Biomass
Call:
lm(formula= log(AFDW) ~ V23 + V24, data= data)
Residuals:
Min	1Q	Median	3Q	Max
-1.02378	0.43003	-0.06477	0.2073	1.477
Coefficients
	Estimate (β)	Std. Error	t value	Pr(>|t|)
(Intercept)	3.83556	0.08334	46.021	< 2e-16
V23	0.32962	0.05832	5.651	9.03e-07
V24	0.17757	0.07452	2.383	0.0213
---
Residual standard error: 0.5893 on 47 degrees of freedom
Multiple R-squared: 0.4446, Adjusted R-squared: 0.4209
F-statistic: 18.81 on 2 and 47 DF, p-value: 9.978E-07
