# Supplementary material for: Light Capture, Skeletal Morphology, and the Biomass of Corals’ Boring Endoliths
Source: mSphere. 2021 Feb 24;6(1):e00060-21. doi: 10.1128/mSphere.00060-21 (PMC8544882; doi:10.1128/mSphere.00060-21)
Supplement: TABLE S4 [file msphere.00060-21-st004.xlsx]

## Sheet: Chl contrasts2 
Post-Hoc Interspecific Pairwise Comparisons For Chlorophylls a - d
Chlorophyll a
Contrast	Estimate (β)	Std. Error	Degrees of Freedom	t ratio	p value
Goniastrea retiformis - Isopora palifera	2.645	0.2	45	13.255	<0.0001
Goniastrea retiformis - Montipora digitata	2.184	0.2	45	10.945	<0.0001
Goniastrea retiformis - Porites cf. mayeri	0.398	0.2	45	1.994	0.258
Goniastrea retiformis - Porites cylindrica	0.585	0.2	45	2.929	0.404
Isopora palifera - Montipora digitata	-0.461	0.2	45	-2.31	0.1606
Isopora palifera - Porites cf. mayeri	-2.247	0.2	45	-11.261	<0.0001
Isopora palifera - Porites cylindrica	-2.061	0.2	45	-10.326	<0.0001
Montipora digitata - Porites cf. mayeri	-1.786	0.2	45	-8.951	<0.0001
Montipora digitata - Porites cylindrica	-1.6	0.2	45	-8.016	<0.0001
Porites cf. mayeri - Porites cylindrica	0.187	0.2	45	0.935	0.8816
Results are given on the log (not the response) scale.
P value adjustment: tukey method for comparing a family of five estimates
Chlorophyll b
Contrast	Estimate (β)	Std. Error	Degrees of Freedom	t ratio	p value
Goniastrea retiformis - Isopora palifera	1.899	0.188	45	10.118	<.0001
Goniastrea retiformis - Montipora digitata	1.416	0.188	45	7.545	<.0001
Goniastrea retiformis - Porites cf. mayeri	0.307	0.188	45	1.637	0.4826
Goniastrea retiformis - Porites cylindrica	0.403	0.188	45	2.148	0.2184
Isopora palifera - Montipora digitata	-0.483	0.188	45	-2.573	0.0927
Isopora palifera - Porites cf. mayeri	-1.592	0.188	45	-8.481	<.0001
Isopora palifera - Porites cylindrica	-1.496	0.188	45	-7.97	<.0001
Montipora digitata - Porites cf. mayeri	-1.109	0.188	45	-5.908	<.0001
Montipora digitata - Porites cylindrica	-1.013	0.188	45	-5.397	<.0001
Porites cf. mayeri - Porites cylindrica	0.096	0.188	45	0.511	0.9858
Results are given on the log (not the response) scale.
P value adjustment: tukey method for comparing a family of five estimates
Chlorophyll c
Contrast	Estimate (β)	Std. Error	Degrees of Freedom	t ratio	p value
Goniastrea retiformis - Isopora palifera	-0.2432	0.242	45	-1.006	0.8511
Goniastrea retiformis - Montipora digitata	-1.1185	0.242	45	-4.627	0.0003
Goniastrea retiformis - Porites cf. mayeri	-0.3419	0.242	45	-1.414	0.6219
Goniastrea retiformis - Porites cylindrica	-1.7424	0.242	45	-7.208	<.0001
Isopora palifera - Montipora digitata	-0.8752	0.242	45	-3.621	0.0063
Isopora palifera - Porites cf. mayeri	-0.0986	0.242	45	-0.408	0.994
Isopora palifera - Porites cylindrica	-1.4991	0.242	45	-6.202	<.0001
Montipora digitata - Porites cf. mayeri	0.7766	0.242	45	3.213	0.0195
Montipora digitata - Porites cylindrica	-0.6239	0.242	45	-2.581	0.0912
Porites cf. mayeri - Porites cylindrica	-1.4005	0.242	45	-5.794	<.0001
Results are given on the log (not the response) scale.
P value adjustment: tukey method for comparing a family of five estimates
Chlorophyll d
Contrast	Estimate (β)	Std. Error	Degrees of Freedom	t ratio	p value
Goniastrea retiformis - Isopora palifera	1.073	0.216	45	4.974	0.0001
Goniastrea retiformis - Montipora digitata	0.548	0.216	45	2.543	0.0991
Goniastrea retiformis - Porites cf. mayeri	-0.039	0.216	45	-0.181	0.9998
Goniastrea retiformis - Porites cylindrica	-0.469	0.216	45	-2.177	0.2071
Isopora palifera - Montipora digitata	-0.524	0.216	45	-2.431	0.1256
Isopora palifera - Porites cf. mayeri	-1.112	0.216	45	-5.155	0.0001
Isopora palifera - Porites cylindrica	-1.542	0.216	45	-7.151	<.0001
Montipora digitata - Porites cf. mayeri	-0.587	0.216	45	-2.724	0.066
Montipora digitata - Porites cylindrica	-1.018	0.216	45	-4.72	0.0002
Porites cf. mayeri - Porites cylindrica	-0.43	0.216	45	-1.996	0.2845
Results are given on the log (not the response) scale.
P value adjustment: tukey method for comparing a family of five estimates
