# Supplementary material for: Light Capture, Skeletal Morphology, and the Biomass of Corals’ Boring Endoliths
Source: mSphere. 2021 Feb 24;6(1):e00060-21. doi: 10.1128/mSphere.00060-21 (PMC8544882; doi:10.1128/mSphere.00060-21)
Supplement: TABLE S6 [file msphere.00060-21-st006.xlsx]

## Sheet: Chlorophyll a
Linear Model Output for Principal Component Regression of Endolithic Chlorophyll a Concentration
Call:
glm(formula= Chla ~V23 + V24,family =Gamma(link = "log"), data = data)
Deviance Residuals:
Min	1Q	Median	3Q	Max
-1.6918	-0.7264	-0.0363	0.1362	1.354
Coefficients:
	Estimate (β)	Std. Error	t value	Pr(>|t|)
(Intercept)	3.00839	0.1214	24.78	< 2e-16	***
PC1	0.6788	0.08496	7.99	2.64e-10	***
PC2	0.0808	0.10855	0.744	0.46
---
(Dispersion parameter for Gamma family taken to be 0.7369206)
Null deviance: 62.115 on 49 degrees of freedom
Residual deviance: 33.059 on 47 degrees of freedom
AIC: 402.43
Number of Fisher Scoring iterations: 9

## Sheet: Chlorophyll b
Linear Model Output for Principal Component Regression of Endolithic Chlorophyll b Concentration
Call:
glm(formula= Chla ~V23 + V24,family =Gamma(link = "log"), data = data)
Deviance Residuals:
Min	1Q	Median	3Q	Max
-1.8701	-0.6656	-0.3078	0.3204	1.2404
Coefficients:
	Estimate (β)	Std. Error	t value	Pr(>|t|)
(Intercept)	1.86264	0.10633	17.518	< 2e-16
PC1	0.5555	0.07441	7.465	1.62e-09
PC2	0.11597	0.09507	1.22	0.229
---
(Dispersion parameter for Gamma family taken to be 0.5652889)
Null deviance: 48.443 on 49 degrees of freedom
Residual deviance: 27.497 on 47 degrees of freedom
AIC: 283.3
Number of Fisher Scoring iterations: 7

## Sheet: Chlorophyll d
Linear Model Output for Principal Component Regression of Endolithic Chlorophyll d Concentration
Call:
glm(formula=Chld~V23+V24,family=Gamma(link="log"),data=data)
Deviance Res iduals:
Min	1Q	Me dian	3Q	Max
-1.7625	-0.7203	-0.2402	0.4906	1.582
Coefficients :
	Estimate	Std. Error	t value	Pr(>|t|)
(Intercept)	1.30218	0.11042	11.793	1.2e-15
PC1	0.40984	0.07727	5.304	2.99e-06
PC2	0.29687	0.09873	3.007	0.00423
---
(Dispersion parameter for Gamma family taken to be: 0.6096341)
Null dev iance: 48 .148 on 49 degree s of free dom
Residual dev iance: 35 .342 on 47 degree s of free	dom
AIC: 233.23
Number of Fi sher Scor ing iterati ons: 8
